# Supplementary material for: The influence of sagittal profile alteration and final lordosis on the clinical outcome of cervical spondylotic myelopathy. A Delta-Omega-analysis
Source: PLoS One. 2017 Apr 21;12(4):e0174527. doi: 10.1371/journal.pone.0174527 (PMC5400234; doi:10.1371/journal.pone.0174527)
Supplement: S2 File — (XLS) [file pone.0174527.s002.xls]

## Sheet: HWS_Operationen
Patient Number	Sex	Sex Nummeric (m 1, f 2)	Age at Surgery	Level	OP-Type	OP-Type Nummeric (single-level = 1; multilevel = 2; corpectomy + Platte = 3; laminectomy + fixation = 4)	1 anterior 2 posterior					Telefon	Sex	Hausarzt-ID	Anamnese	Symptome seit	Lokalisation	Bildersammlung	Operation-ID		Operation_Cage-Typ	Besonderheiten	Anzahl der Schrauben	Intraopertative Diagnostik	Cage-Höhe	Cage-Länge	Cage-Winkel	Operation_Patienten-ID		C2-7 pre op angle	C2-7 post op angle	C2-7 12 Mo angle	C2-7 24 Mo angle	Omega	Omega (groups) 1= 0-7 degree, 2= 8-14 degree, 3= 15-21 degree, 4≥22 degree	Delta	Delta (groups) 1 < 0 degree, 2 = 0-7 degree,3 ≥ 8 degree	ODOM	ODOM Score nummeric (1=excellent; 2=good; 3=fair; 4=poor)	VAS pre	VAS last	VAS last - VAS pre	mJOAS pre	mJOAS post	mJOAS post - mJOAS pre
1	m	1	62	C1-4	Laminectomy+Fixation	4	2																							0	0	0		0	1	0	2	excelent	1	4	3	-1	14	16	2
2	f	2	84	C3-5	Laminectomy+Fixation	4	2																							20	20	20		20	3	0	2	excelent	1	6	4	-2	8	13	5
3	m	1	62	C4-6	Laminectomy+Fixation	4	2																							16	20	20		20	3	4	2	excelent	1	5	4	-1	14	17	3
4	m	1	67	C3-6	Laminectomy+Fixation	4	2																							-12	0	0		0	1	12	3	excelent	1	4	3	-1	12	12	0
5	f	2	77	C4	Corpectomy+Platte	3	1																							9	9	9	9	9	2	0	2	excellent	1	4	1	-3	15	18	3
6	f	2	51	C5	Corpectomy+Platte	3	1																							10	12	11		11	2	1	2	excellent	1	7	1	-6	9	12	3
7	f	2	60	C7	Corpectomy+Platte	3	1						m	0			HWS	FALSE	93		ADD von Ulrich		4	Rö-Bildwandler				292		20	22	21	22	22	4	2	2	excellent	1	5	3	-2	15	17	2
8	m	1	81	C5	Corpectomy+Platte	3	1						m	0	cervicale Myelopathie bei Verkalung hinteres Längsband		HWS	FALSE	56		ADD von Ulrich		4	Rö-Bildwandler						20	24		22	22	4	2	2	excellent	1	2	3	1	12	14	2
9	m	1	36	C6/7	Single-level	1	1																							18			21	21	3	3	2	excellent	1		4		9	11	2
10	f	2	58	C5	Corpectomy+Platte	3	1																							20	28	27		27	4	7	2	excellent	1	5	4	-1	13	15	2
11	f	2	77	C4+5	Corpectomy+Platte	3	1																					152		18	30	28	25	25	4	7	2	excellent	1	4	3	-1	11	14	3
12	f	2	79	C6/7	Corpectomy+Platte	3	1																							6	17	16		16	3	10	3	excellent	1	5	3	-2	13	15	2
13	m	1	63	C4+5	Corpectomy+Platte	3	1																							10	22	20		20	3	10	3	excellent	1	4	4	0	13	15	2
14	f	2	69	C4-6	Multilevel	2	1																							3	22.3		13.5	13.5	2	10.5	3	excellent	1	7	5	-2	9	12	3
15	m	1	65	C6	Corpectomy+Platte	3	1																							-10	6	4	4	4	1	14	3	excellent	1	7	6	-1	13	16	3
16	m	1	67	C4	Corpectomy+Platte	3	1						w	0	Zwei Operationen notwendig, erst von ventral dann von dorsal		H+LWS	FALSE	60		ADD von Ulrich	Es wurde eine gute Reposition erzielt nur von ventral	4	Rö-Bildwandler				27		-9	9	3	6	6	1	15	3	excellent	1	4	2	-2	15	17	2
17	f	2	62	C5	Corpectomy+Platte	3	1																							12	32	27	27	27	4	15	3	excellent	1	1	1	0	14	16	2
18	f	2	54	C5	Corpectomy+Platte	3	1																					152		12	40	30	30	30	4	18	3	excellent	1	6	4	-2	12	14	2
10	m	1	58	C5-7	Multilevel	2	1																							-17.1	2		2	2	1	19.1	3	excellent	1	3	6	3	15	15	0
20	m	1	61	C3-5	Multilevel	2	1																							-10	12		16	16	3	26	3	excellent	1	4	8	4	16	14	-2
21	m	1	61	C3-7	Multilevel	2	1																							-25	5	2	2	2	1	27	3	excellent	1	7	2	-5	14	17	3
22	f	2	56	C4+5	Corpectomy+Platte	3	1							0			HWS	FALSE	175		ADD All in One		4	Rö-Bildwandler						-20	12	12	8	8	2	28	3	excellent	1	3	1	-2	12	14	2
23	m	1	68	C4-6	Laminectomy+Fixation	4	2																							0	0	0		0	1	0	2	fair	3	5	4	-1	10	12	2
24	m	1	58	C4+5	Corpectomy+Platte	3	1																				3°	67		23	20	17	23	23	4	0	2	fair	3	4	3	-1	14	16	2
25	f	2	68	C5/6	Single-level	1	1																							-1.5			0	0	1	1.5	2	fair	3		2		11	13	2
26	m	1	59	C4	Corpectomy+Platte	3	1																							2	8	4		4	1	2	2	fair	3	6	2	-4	15	18	3
27	m	1	68	C5/6	Single-level	1	1																							11.5		14.5		14.5	3	3	2	fair	3	5	2	-3	14	17	3
28	f	2	52	C5/6	Single-level	1	1																							10.6			14.2	14.2	3	3.6	2	fair	3	5	2	-3	6	9	3
29	f	2	56	C4-7	Multilevel	2	1																							5.2	15.4		8.9	8.9	2	3.7	2	fair	3	5	0	-5	16	17	1
30	f	2	85	C3-5	Laminectomy+Fixation	4	2																							10	12	14		14	2	4	2	fair	3	4	3	-1	9	11	2
31	f	2	58	C4-6	Multilevel	2	1																							0	12		6.4	6.4	1	6.4	2	fair	3	7	8	1	9	12	3
32	f	2	45	C4	Corpectomy+Platte	3	1																				5	182		3	13	12		12	2	9	3	fair	3	4	3	-1	9	15	6
33	m	1	68	C5-7	Multilevel	2	1																							-2.2	-1.5		10.4	10.4	2	12.6	3	fair	3	6	6	0	12	11	-1
34	f	2	67	C4-6	Multilevel	2	1																							4	18.7		20.2	20.2	3	16.2	3	fair	3	6	6	0	11	12	1
35	m	1	52	C3-7	Multilevel	2	1																							11.8			29.7	29.7	4	17.9	3	FAIR	3	6	4	-2	7	12	5
36	f	2	68	C5	Corpectomy+Platte	3	1																							-16	22	18		18	3	34	3	fair	3	4	2	-2	11	13	2
37	f	2	66	C3-6	Laminectomy+Fixation	4	2																							14	16	14		14	2	0	2	fairgood	2	4	3	-1	12	15	3
38	f	2	72	C3/4	Single-level	1	1																							2	2		2	2	1	0	2	good	2	4	3	-1	9	11	2
39	f	2	79	C3-6	Laminectomy+Fixation	4	2																							10	10	10		10	2	0	2	good	2	6	5	-1	10	12	2
40			80	C3-6	Laminectomy+Fixation	4	2																							15	15	15		15	3	0	2	good	2	1	1	0	12	13	1
41	m	1	56	C6/7	Single-level	1	1																							14.5			14.5	14.5	3	0	2	good	2	3	3	0	16	17	1
42	f	2	63	C4/5	Single-level	1	1																							20	23		20	20	3	0	2	good	2	1	1	0	16	17	1
43	m	1	60	C5/6	Single-level	1	1																							10	13		11	11	2	1	2	good	2	3	3	0	15	17	2
44	m	1	57	C5/6	Single-level	1	1																							13	20		14	14	2	1	2	good	2		5		13	14	1
45	m	1	67	C3-C5	Multilevel	2	1																							4.3	6.5		5.4	5.4	1	1.1	2	good	2	6	0	-6	14	17	3
46	m	1	58	C4-5	Single-level	1	1																							19	22		20.5	20.5	3	1.5	2	good	2		4		13	15	2
47	m	1	76	C6/7	Single-level	1	1																							-2		0		0	1	2	2	good	2	3	3	0	8	10	2
48	f	2	60	C4	Corpectomy+Platte	3	1																							6	10	8		8	2	2	2	good	2	4	3	-1	14	15	1
49	m	1	65	C5+6	Corpectomy+Platte	3	1																							20	22	20	22	22	4	2	2	good	2	5	4	-1	9	13	4
50	f	2	66	C4-6	Multilevel	2	1																							10			12	12	2	2	2	GOOD	2	5	4	-1	16	17	1
51	m	1	66	C5/6	Single-level	1	1																							10.6		14.2		14.2	3	3.6	2	good	2	3	3	0	12	14	2
52	f	2	49	C7	Corpectomy+Platte	3	1																							7	16	11		11	2	4	2	good	2	4	4	0	14	17	3
53	f	2	68	C6	Corpectomy+Platte	3	1																							20	24	24		24	4	4	2	good	2	4	4	0
54	f	2	44	C3/4	Single-level	1	1																							8.2		12.5		12.5	2	4.3	2	good	2	6	3	-3	12	14	2
55	f	2	64	C4-7	Multilevel	2	1																							4.6			15.9	15.9	3	11.3	3	good	2	5	5	0	14	17	3
56	m	1	54	C5/6	Single-level	1	1																							-9	3.9	2.9		2.9	1	11.9	3	good	2		3		14	16	2
57	m	1	50	C4+5	Corpectomy+Platte	3	1																							-15	2	0		0	1	15	3	good	2	6	3	-3	13	15	2
58	f	2	65	C6/7	Single-level	1	1																							6			21	21	3	15	3	good	2	4	1	-3	12	14	2
59	m	1	43	C5-C7	Multilevel	2	1																							-10	4		5.1	5.1	1	15.1	3	good	2	4	0	-4	15	17	2
60	m	1	65	C5+6	Corpectomy+Platte	3	1																							-2	25	22		22	4	24	3	good	2	6	3	-3	10	16	6
61	f	2	77	C5+6	Corpectomy+Platte	3	1																					203		-20	16	15		15	3	35	3	good	2	5	5	0	16	18	2
62	m	1	59	C5	Corpectomy+Platte	3	1							0			HWS	FALSE	296		ADD All in One	postoperativ C5 und C7-Syndrom KG III	4	Rö-Bildwandler						-50	25	23	25	25	4	75	3	good	2	6	4	-2	11	13	2
EXCLUDED	m	1	57	C5/6	Single-level	1	1																										13	13	2			good	2		3		14	17	3
EXCLUDED	f	2	49	C6/7	Single-level	1	1																										26	26	4			good	2		3		15	17	2
63	f	2	68	C4-7	Multilevel	2	1																							23.6			28.3	28.3	4	4.7	2	poor	4	3	8	5	10	9	-1
64	f	2	69	C6	Corpectomy+Platte	3	1							0			HWS	FALSE	217		ADD All in One		4	Rö-Bildwandler						-26	8	7		7	1	33	3	poor	4	4	3	-1	16	17	1
65	m	1	60	C4-6	Laminectomy+Fixation	4	2																							20	2	2		2	1	-18	1	excelent	1	2	2	0	14	17	3
66	f	2	78	C3-5	Laminectomy+Fixation	4	2																							16	2	2		2	1	-14	1	excelent	1	3	2	-1	15	18	3
67	m	1	55	C4-6	Laminectomy+Fixation	4	2																							13	5	3		3	1	-10	1	excelent	1	4	3	-1	15	17	2
68	m	1	56	C3-5	Laminectomy+Fixation	4	2																							33	24	24		24	4	-9	1	excelent	1	6	4	-2	8	11	3
69	f	2	54	C4-6	Laminectomy+Fixation	4	2																							20	18	18		18	3	-2	1	excelent	1	5	4	-1	10	15	5
70	m	1	61	C5	Corpectomy+Platte	3	1																							30	12	6		6	1	-24	1	excellent	1	5	4	-1	11	13	2
71	m	1	72	C4+5	Corpectomy+Platte	3	1					0306757130	m	189	Seit )/99 Cervicobrachialgien, dann zunehmend seit 12/99 cervicale Myelopathie	01.12.1999	HWS	TRUE	67		ADD von Ulrich	zusätzlich ventrale Anlagerung von Knochen aus dem Beckenkamm	4	Rö-Bildwandler	16-25			215		22	12	6		6	1	-16	1	excellent	1	5	4	-1	10	11	1
72	m	1	59	C3-Th1	Laminectomy+Fixation	4	2																							36	25	25		25	4	-11	1	excellent	1	4	3	-1	14	16	2
73	m	1	60	C4	Corpectomy+Platte	3	1							0			HWS	FALSE	208		ADD All in One		4	Rö-Bildwandler						26	20	18	18	18	3	-8	1	excellent	1	6	4	-2	9	13	4
74	f	2	59	C6	Corpectomy+Platte	3	1																							20	20	15		15	3	-5	1	excellent	1	4	3	-1	9	10	1
75	m	1	63	C5+6	Corpectomy+Platte	3	1							0			HWS	FALSE	220		ADD All in One		4	Rö-Bildwandler				59		20	20	16	16	16	3	-4	1	excellent	1				14	15	1
76	f	2	61	C5+6	Corpectomy+Platte	3	1																					119		20	16	16		16	3	-4	1	excellent	1	4	4	0	13	16	3
77	m	1	54	C3-6	Laminectomy+Fixation	4	2																							28	25	23.5	25	25	4	-3	1	excellent	1	6	5	-1	15	18	3
78	m	1	62	C4-6	Laminectomy+Fixation	4	2																							12	10	10		10	2	-2	1	excellent	1	3	2	-1	15	17	2
79	m	1	45	C5	Corpectomy+Platte	3	1							0			LWS	FALSE	187		ADD von Ulrich		4	Rö-Bildwandler	16-24					35	35	34		34	4	-1	1	excellent	1	5	2	-3	11	13	2
80	f	2	61	C4	Corpectomy+Platte	3	1																							24	14	12		12	2	-12	1	fair	3	3	1	-2	8	10	2
81	m	1	72	C3-5	Multilevel	2	1																							18.4	22.8		9.4	9.4	2	-9	1	fair	3	3	0	-3	14	14	0
82	f	2	67	C4/5	Single-level	1	1																							22	20		15	15	3	-7	1	fair	3		5		15	15	0
83	f	2	53	C5/6	Single-level	1	1																							25	22		18	18	3	-7	1	fair	3	6	5	-1		17
84	m	1	69	C3-7	Laminectomy+Fixation	4	2																							6	3	2		2	1	-4	1	fair	3	5	4	-1	10	13	3
85	m	1	66	C3-6	Laminectomy+Fixation	4	2																							10	6	6		6	1	-4	1	fair	3	5	4	-1	13	13	0
86	f	2	59	C4/5	Single-level	1	1																							12	8		8	8	2	-4	1	fair	3	2	2	0	14	16	2
87	f	2	61	C3-5	Multilevel	2	1																							23			20	20	3	-3	1	FAIR	3	4	2	-2	12	14	2
88	m	1	49	C2-7	Laminectomy+Fixation	4	2																							37	20	20		20	3	-17	1	good	2	5	4	-1	12	14	2
89	m	1	67	C4-6	Laminectomy+Fixation	4	2																							25	10	8.5		8.5	2	-16.5	1	good	2	4	3	-1	17	17	0
90	m	1	59	HWK2-7	Laminectomy+Fixation	4	2																							24	20	12	14	14	3	-10	1	good	2	3	3	0	15	16	1
91	m	1	63	C2-7	Laminectomy+Fixation	4	2																							15	10	10		10	2	-5	1	good	2	3	2	-1	13	15	2
92	m	1	61	C3-6	Laminectomy+Fixation	4	2																							25		20		20	3	-5	1	good	2	4	3	-1	9	11	2
93	m	1	69	C4/5	Single-level	1	1																							23.5	24		21	21	3	-2.5	1	good	2	2	2	0		17
94	m	1	73	C3/4	Single-level	1	1																							4	6		2	2	1	-2	1	good	2	4	4	0	14	16	2
95	f	2	71	C3/4	Single-level	1	1																							26	28		24	24	4	-2	1	good	2	5	4	-1	13	14	1
96	m	1	53	C3/4	Single-level	1	1																							32	32		30	30	4	-2	1	good	2		2		12	14	2
97	m	1	61	C5/6	Single-level	1	1																							18.5	17.2	17	17	17	3	-1.5	1	good	2	4	4	0	15	17	2
98	m	1	54	C4+5	Corpectomy+Platte	3	1																							2	5	1		1	1	-1	1	good	2	5	5	0	8	8	0
99	m	1	69	C3-6	Laminectomy+Fixation	4	2																							14	12	13		13	2	-1	1	good	2	4	3	-1		15
100	f	2	50	C4-6	Multilevel	2	1																							30			29	29	4	-1	1	GOOD	2	7	5	-2	13	15	2
101	m	1	73	C5+6	Corpectomy+Platte	3	1						m	0	inkompletter sensomotorischer querschnitt. Pat. Konnte nur mit Gehhilfen laufen NB. Parkinson		HWS	TRUE	104		ADD von Ulrich	Platte leicht schief	4	Rö-Bildwandler				171		20	26	8		8	2	-12	1	poor	4	5	7	2	9	12	3
102	m	1	61	C4/5	Single-level	1	1																							22	18		20	20	3	-2	1	poor	4		4		16	16	0
